# Supplementary material for: A hypoxia- and lactate metabolism-related gene signature to predict prognosis of sepsis: discovery and validation in independent cohorts
Source: Eur J Med Res. 2023 Sep 4;28:320. doi: 10.1186/s40001-023-01307-z (PMC10476321; doi:10.1186/s40001-023-01307-z)
Supplement: Supplementary file 2 — Additional file 2: Table S2. A list of 764 HLMRGs retrieved from the Molecular Signatures Database. [file 40001_2023_1307_MOESM2_ESM.xlsx]

## Sheet: Sheet1
Table S2. A list of 764 HLMRGs retrieved from the Molecular Signatures Database.
Gene symbol
AARS2
ABCB1
ACAD9
ACAT1
ACAT2
ACOT7
ACTN3
ADAMTS13
ADFP
ADM
ADORA2B
AGK
AIFM1
AJUBA
AK2
AK3
AK4
AKAP12
ALDH1A1
ALDH1A3
ALDH7A1
ALDOA
ALDOB
ALDOC
AMPD3
ANG
ANGPT1
ANGPT2
ANGPTL4
ANKRD37
ANKZF1
ANLN
ANXA1
ANXA2
ANXA5
APEX1
ARHGAP5
ARNT
ARSE
ART1
ATAD3A
ATF3
ATP5F1D
ATP5F1E
ATP7A
ATPAF2
B3GALT6
B4GALNT2
BACE2
BCAN
BCKDHA
BCKDHB
BCL2
BCL2L1
BCL2L2
BCS1L
BGN
BHLHB2
BHLHB3
BHLHE40
BIK
BIRC2
BNIP3
BNIP3L
BOLA3
BPI
BRS3
BTG1
C11orf2
C1QBP
CA12
CA5A
CA9
CALD1
CAMKMT
CARS2
CASP6
CAV1
CCL2
CCNG2
CCRN4L
CCT6A
CD99
CDC2
CDKN1A
CDKN1B
CDKN1C
CDKN3
CHCHD10
CHCHD2
CHST2
CHST3
CITED2
CLK1
CLPB
CNOT7
COA6
COA8
COL4A5
COL5A1
COL5A2
COL5A3
COQ2
COQ4
COQ8A
COQ9
CORO1C
COX10
COX14
COX15
COX16
COX20
COX4I1
COX5A
COX6A2
COX6B1
COX8A
CP
CREBBP
CSRP2
CTGF
CTSD
CTSV
CUL2
CXCL12
CXCL8
CXCR1
CXCR2
CXCR4
CXCR7
CYC1
CYP27A1
CYR61
D4S234E
DARS2
DBT
DCN
DDIT3
DDIT4
DDX48
DGUOK
DKC1
DLAT
DLD
DNAJC19
DNM1L
DPYSL4
DR1
DTNA
DUSP1
EARS2
ECHS1
EDN1
EDN2
EFNA1
EFNA3
EGF
EGFR
EGLN1
EGLN2
EGLN3
EGR1
ELAC2
ELF3
ELL2
ELOB
ELOC
ENG
ENO1
ENO2
ENO3
ENPEP
EP300
EPAS1
EPO
ERO1L
ERRFI1
ESRP1
ETHE1
ETS1
EXT1
F3
FABP5
FAM162A
FARS2
FASTKD2
FBP1
FBXL4
FDX2
FGF2
FGF3
FH
FKBP4
FLT1
FN1
FOS
FOSL2
FOXO3
FOXRED1
FTL
G22P1
G6PC1
GAA
GALK1
GAPD
GAPDH
GAPDHS
GATB
GATC
GATM
GBE1
GCK
GCNT2
GFER
GFM1
GFM2
GLRX
GOT2
GPC1
GPC3
GPC4
GPCR5A
GPI
GRHPR
GTPBP3
GYS1
GYS2
HADH
HADHA
HADHB
HAGH
HAP1
HAS1
HBP1
HDAC1
HDAC9
HDLBP
HERC3
HERPUD1
HEXA
HGF
HIBCH
HIF1A
HIF1AN
HIF3A
HIG2
HIGD1A
HILPDA
HK1
HK2
HLA-DQB1
HMGCL
HMOX1
HMOX2
HOXB9
HPDL
HS3ST1
HS6ST2
HSD17B10
HSPA5
HSPD1
HSPH1
HTRA2
HYOU1
IBA57
ICAM1
ID2
IDS
IER3
IFI27
IGF2
IGFBP1
IGFBP2
IGFBP3
IGFBP5
IL6
IL8
ILVBL
INHA
INSIG1
IRF6
IRS2
ISCA1
ISCU
ISG20
ITGA5
JMJD6
JUN
KARS1
KDELR3
KDM3A
KDR
KIF20A
KIF4A
KIF5A
KLF6
KLF7
KLHL24
KRT14
KRT18
KRT19
L1CAM
LALBA
LARGE
LARS1
LARS2
LDHA
LDHAL6B
LDHB
LDHC
LDHD
LEP
LGALS1
LIAS
LIMD1
LIPT1
LIPT2
LONP1
LOX
LRP1
LRP8
LRPPRC
LRRC42
LXN
LYRM4
LYRM7
MAD2L2
MAFF
MAP3K1
MAP4
MAP7D1
MCTS1
MDH2
MECP2
MET
MICOS13
MIF
MIG-6
MIPEP
MIR210
MLYCD
MMP13
MMP2
MMP7
MPC1
MPI
MPV17
MRGBP
MRPL12
MRPL13
MRPL15
MRPL3
MRPL44
MRPS14
MRPS16
MRPS17
MRPS22
MRPS28
MRPS34
MRPS7
MT1E
MT1L
MT2A
MT-ATP6
MT-CO1
MT-CO2
MT-CO3
MT-CYB
MTFMT
MTL3
MT-ND1
MT-ND2
MT-ND3
MT-ND4
MT-ND5
MT-ND6
MTO1
MTRFR
MT-TC
MT-TE
MT-TF
MT-TH
MT-TI
MT-TK
MT-TL1
MT-TL2
MT-TN
MT-TP
MT-TQ
MT-TS1
MT-TS2
MT-TT
MT-TV
MT-TW
MUC1
MXI1
MYH9
NADK2
NAGK
NARS2
NAXE
NCAN
NDRG1
NDST1
NDST2
NDUFA1
NDUFA10
NDUFA11
NDUFA12
NDUFA13
NDUFA2
NDUFA4
NDUFA6
NDUFA8
NDUFA9
NDUFAF1
NDUFAF2
NDUFAF3
NDUFAF4
NDUFAF5
NDUFAF6
NDUFAF8
NDUFB10
NDUFB11
NDUFB3
NDUFB8
NDUFB9
NDUFC2
NDUFS1
NDUFS2
NDUFS3
NDUFS4
NDUFS6
NDUFS7
NDUFS8
NDUFV1
NDUFV2
NEDD4L
NFIL3
NFKB1
NFKB2
NFS1
NFU1
NGLY1
NOS1
NOS2
NOS2A
NOS2B
NOS2C
NOS3
NP
NR3C1
NR4A1
NT5E
NUBPL
OCRL
ODC1
OGDH
P4HA1
P4HA2
PAICS
PAM
PARK7
PC
PCCA
PCCB
PCK1
PDGFA
PDGFB
PDHA1
PDHB
PDHX
PDK1
PDK3
PDP1
PDSS1
PDSS2
PER2
PET100
PET117
PFKFB1
PFKFB2
PFKFB3
PFKFB4
PFKL
PFKP
PGAM1
PGAM2
PGF
PGK1
PGK2
PGM1
PGM2
PHKA2
PHKG1
PHKG2
PIM1
PIM2
PITRM1
PKLR
PKM2
PKP1
PLAC8
PLAU
PLAUR
PLIN2
PLOD2
PLPBP
PMPCA
PMPCB
PNKD
PNN
PNP
PNPLA8
PNPO
PNPT1
PNRC1
POLG
POLG2
POLM
PPARA
PPARGC1A
PPAT
PPFIA4
PPM1B
PPP1R15A
PPP1R3C
PRDX5
PREPL
PRKCA
PRKCDBP
PROK1
PRPS1
PRSS15
PSMA1
PSMA2
PSMA3
PSMA4
PSMA5
PSMA6
PSMA7
PSMA8
PSMB1
PSMB10
PSMB11
PSMB2
PSMB3
PSMB4
PSMB5
PSMB6
PSMB7
PSMB8
PSMB9
PSMC1
PSMC2
PSMC3
PSMC4
PSMC5
PSMC6
PSMD1
PSMD10
PSMD11
PSMD12
PSMD13
PSMD14
PSMD2
PSMD3
PSMD4
PSMD5
PSMD6
PSMD7
PSMD8
PSMD9
PSME1
PSME2
PSME3
PSME4
PSMF1
PSRC1
PTGS1
PTGS2
PTPNS1
PTRF
PUS1
PYGL
PYGM
QRSL1
QSCN6
RARS1
RARS2
RBPJ
RBPSUH
RBX1
RELA
RIOK3
RMND1
RNASEH1
RNASEL
RNU3IP2
RORA
RP1
RPL36A
RPS27A
RRAGD
RRM2B
RUTBC1
RYR1
S100A4
SAP30
SAT
SAT1
SCARB1
SCO1
SCO2
SDC2
SDC3
SDC4
SDHA
SDHB
SDHD
SEC61G
SELENBP1
SEM1
SERAC1
SERPINB2
SERPINE1
SFRS6
SFXN4
SHCBP1
SIAH2
SIN3A
SLC13A5
SLC16A1
SLC16A2
SLC19A3
SLC20A1
SLC25A1
SLC25A10
SLC25A12
SLC25A13
SLC25A19
SLC25A21
SLC25A26
SLC25A3
SLC25A32
SLC25A4
SLC25A42
SLC2A1
SLC2A3
SLC2A5
SLC37A4
SLC3A1
SLC3A2
SLC6A10
SLC6A16
SLC6A6
SLC6A8
SLC7A7
SNFT
SOD1
SORL1
SPP1
SQOR
SRPX
SSSCA1
STBD1
STC1
STC2
STRA13
SUCLA2
SUCLG1
SULT2B1
SURF1
SYNJ1
SYT7
TACO1
TAFAZZIN
TAGLN
TANGO2
TARS2
TBPL1
TCEAL1
TEK
TES
TF
TFF3
TFRC
TGFA
TGFB1
TGFB3
TGFBI
TGM2
TH
THBS1
THBS2
TIGAR
TIMM17A
TIMM22
TIMM50
TIMMDC1
TIPARP
TK2
TKFC
TKTL1
TMEM126B
TMEM45A
TMEM70
TNFAIP3
TP53
TPBG
TPD52
TPI1
TPK1
TPST2
TRA1
TRMT10C
TRMT5
TRMU
TRNT1
TSFM
TUBA1A
TUBA1C
TUBB6
TUFM
TWNK
TXN
TXN2
TXNIP
TYMP
UBA52
UBB
UBC
UBE2D1
UBE2D2
UBE2D3
UGP2
UMPS
UQCC3
UQCRB
UQCRC2
UQCRFS1
UQCRQ
USP18
UTP11
VEGF
VEGFA
VEGFB
VEGFC
VHL
VIM
VLDLR
VPS11
WARS2
WISP2
WSB1
WTIP
XPNPEP1
XRCC5
XRCC6
YARS1
YARS2
YKT6
ZFP36
ZNF292
