# Supplementary material for: A hypoxia- and lactate metabolism-related gene signature to predict prognosis of sepsis: discovery and validation in independent cohorts
Source: Eur J Med Res. 2023 Sep 4;28:320. doi: 10.1186/s40001-023-01307-z (PMC10476321; doi:10.1186/s40001-023-01307-z)
Supplement: Supplementary file 3 — Additional file 3: Table S3. The full list of enriched terms associated with the HLMRG signature. [file 40001_2023_1307_MOESM3_ESM.xlsx]

## Sheet: _FINAL_GO
Table S3. The full list of enriched terms associated with the HLMRG signature.
GO	Category	Description	LogP	Log(q-value)
GO:0050832	GO Biological Processes	defense response to fungus	-9.23422	-5.92793
GO:0009620	GO Biological Processes	response to fungus	-8.79678	-5.52828
GO:0009617	GO Biological Processes	response to bacterium	-8.58969	-5.35596
GO:0042742	GO Biological Processes	defense response to bacterium	-8.49415	-5.2926
GO:0050829	GO Biological Processes	defense response to Gram-negative bacterium	-8.02098	-4.90375
GO:0002237	GO Biological Processes	response to molecule of bacterial origin	-7.96334	-4.87093
GO:0019730	GO Biological Processes	antimicrobial humoral response	-7.43444	-4.36552
GO:0019731	GO Biological Processes	antibacterial humoral response	-6.82202	-3.79656
GO:0032496	GO Biological Processes	response to lipopolysaccharide	-6.615	-3.62599
GO:0001818	GO Biological Processes	negative regulation of cytokine production	-6.3173	-3.38589
GO:0006959	GO Biological Processes	humoral immune response	-6.01332	-3.14276
GO:0001906	GO Biological Processes	cell killing	-5.79821	-2.95568
GO:0030198	GO Biological Processes	extracellular matrix organization	-5.62002	-2.80847
GO:0043062	GO Biological Processes	extracellular structure organization	-5.61208	-2.80847
GO:0045229	GO Biological Processes	external encapsulating structure organization	-5.5963	-2.80492
GO:0022617	GO Biological Processes	extracellular matrix disassembly	-5.12826	-2.37466
GO:0002694	GO Biological Processes	regulation of leukocyte activation	-5.12029	-2.37466
GO:0071900	GO Biological Processes	regulation of protein serine/threonine kinase activity	-4.93747	-2.20257
GO:0050865	GO Biological Processes	regulation of cell activation	-4.8956	-2.17117
GO:0032963	GO Biological Processes	collagen metabolic process	-4.73561	-2.0214
GO:0071222	GO Biological Processes	cellular response to lipopolysaccharide	-4.61471	-1.92024
GO:0045087	GO Biological Processes	innate immune response	-4.58025	-1.89533
GO:0071219	GO Biological Processes	cellular response to molecule of bacterial origin	-4.51129	-1.84696
GO:0061844	GO Biological Processes	antimicrobial humoral immune response mediated by antimicrobial peptide	-4.50444	-1.84696
GO:0050900	GO Biological Processes	leukocyte migration	-4.33606	-1.69594
GO:0071216	GO Biological Processes	cellular response to biotic stimulus	-4.31542	-1.68374
GO:0000041	GO Biological Processes	transition metal ion transport	-4.20753	-1.58412
GO:0051702	GO Biological Processes	biological process involved in interaction with symbiont	-3.93338	-1.32606
GO:0022411	GO Biological Processes	cellular component disassembly	-3.90713	-1.30764
GO:0007127	GO Biological Processes	meiosis I	-3.84691	-1.27416
GO:0045859	GO Biological Processes	regulation of protein kinase activity	-3.84366	-1.27416
GO:0061982	GO Biological Processes	meiosis I cell cycle process	-3.83651	-1.27416
GO:0097529	GO Biological Processes	myeloid leukocyte migration	-3.68097	-1.13263
GO:1903037	GO Biological Processes	regulation of leukocyte cell-cell adhesion	-3.60427	-1.06951
GO:0043549	GO Biological Processes	regulation of kinase activity	-3.56492	-1.03678
GO:0007568	GO Biological Processes	aging	-3.44095	-0.919347
GO:0140013	GO Biological Processes	meiotic nuclear division	-3.43346	-0.918286
GO:0032680	GO Biological Processes	regulation of tumor necrosis factor production	-3.32622	-0.817386
GO:1903046	GO Biological Processes	meiotic cell cycle process	-3.29915	-0.796563
GO:1903555	GO Biological Processes	regulation of tumor necrosis factor superfamily cytokine production	-3.29247	-0.796048
GO:0071902	GO Biological Processes	positive regulation of protein serine/threonine kinase activity	-3.25964	-0.769287
GO:0002695	GO Biological Processes	negative regulation of leukocyte activation	-3.21511	-0.730753
GO:0045785	GO Biological Processes	positive regulation of cell adhesion	-3.20575	-0.727296
GO:0002683	GO Biological Processes	negative regulation of immune system process	-3.18897	-0.716354
GO:0022407	GO Biological Processes	regulation of cell-cell adhesion	-3.17569	-0.708821
GO:0050866	GO Biological Processes	negative regulation of cell activation	-3.0794	-0.618213
GO:0071396	GO Biological Processes	cellular response to lipid	-3.06113	-0.605541
GO:0051321	GO Biological Processes	meiotic cell cycle	-2.96255	-0.517961
GO:0044403	GO Biological Processes	biological process involved in symbiotic interaction	-2.87952	-0.44032
GO:0050778	GO Biological Processes	positive regulation of immune response	-2.81867	-0.384799
GO:0007162	GO Biological Processes	negative regulation of cell adhesion	-2.67247	-0.243862
GO:0022409	GO Biological Processes	positive regulation of cell-cell adhesion	-2.63743	-0.219164
GO:0000280	GO Biological Processes	nuclear division	-2.63743	-0.219164
GO:0048285	GO Biological Processes	organelle fission	-2.5418	-0.143508
GO:0045860	GO Biological Processes	positive regulation of protein kinase activity	-2.48333	-0.0898904
GO:0031347	GO Biological Processes	regulation of defense response	-2.46578	-0.0771438
GO:0050863	GO Biological Processes	regulation of T cell activation	-2.44056	-0.0613617
GO:0002696	GO Biological Processes	positive regulation of leukocyte activation	-2.44056	-0.0613617
GO:0002252	GO Biological Processes	immune effector process	-2.40247	-0.0279124
GO:0031349	GO Biological Processes	positive regulation of defense response	-2.39624	-0.0262824
GO:0050867	GO Biological Processes	positive regulation of cell activation	-2.38697	-0.0215555
GO:0055065	GO Biological Processes	metal ion homeostasis	-2.33876	0
GO:0022412	GO Biological Processes	cellular process involved in reproduction in multicellular organism	-2.29254	0
GO:0033674	GO Biological Processes	positive regulation of kinase activity	-2.2869	0
GO:0098771	GO Biological Processes	inorganic ion homeostasis	-2.27291	0
GO:0032102	GO Biological Processes	negative regulation of response to external stimulus	-2.24546	0
GO:0055080	GO Biological Processes	monoatomic cation homeostasis	-2.11283	0
GO:0043410	GO Biological Processes	positive regulation of MAPK cascade	-2.11283	0
GO:0051249	GO Biological Processes	regulation of lymphocyte activation	-2.09378	0
GO:0050801	GO Biological Processes	monoatomic ion homeostasis	-2.08439	0
GO:0051301	GO Biological Processes	cell division	-2.07972	0
GO:0034330	GO Biological Processes	cell junction organization	-2.07045	0
GO:0051347	GO Biological Processes	positive regulation of transferase activity	-2.04987	0
GO:0098609	GO Biological Processes	cell-cell adhesion	-2.02968	0
GO:0032103	GO Biological Processes	positive regulation of response to external stimulus	-2.02746	0
GO:0042581	GO Cellular Components	specific granule	-25.4843	-21.1366
GO:0035580	GO Cellular Components	specific granule lumen	-20.7014	-16.6548
GO:0034774	GO Cellular Components	secretory granule lumen	-19.0738	-15.3373
GO:0060205	GO Cellular Components	cytoplasmic vesicle lumen	-19.021	-15.3373
GO:0031983	GO Cellular Components	vesicle lumen	-18.986	-15.3373
GO:0005766	GO Cellular Components	primary lysosome	-14.4271	-10.9245
GO:0042582	GO Cellular Components	azurophil granule	-14.4271	-10.9245
GO:0035578	GO Cellular Components	azurophil granule lumen	-12.0845	-8.63994
GO:0070820	GO Cellular Components	tertiary granule	-10.2642	-6.87073
GO:0005775	GO Cellular Components	vacuolar lumen	-10.0483	-6.70065
GO:0000323	GO Cellular Components	lytic vacuole	-8.35294	-5.20937
GO:0005764	GO Cellular Components	lysosome	-8.35294	-5.20937
GO:1904724	GO Cellular Components	tertiary granule lumen	-6.91611	-3.86946
GO:0062023	GO Cellular Components	collagen-containing extracellular matrix	-6.03377	-3.14542
GO:0035579	GO Cellular Components	specific granule membrane	-6.0307	-3.14542
GO:0031012	GO Cellular Components	extracellular matrix	-5.3054	-2.53303
GO:0030312	GO Cellular Components	external encapsulating structure	-5.30093	-2.53303
GO:0070821	GO Cellular Components	tertiary granule membrane	-4.52218	-1.84696
GO:0030667	GO Cellular Components	secretory granule membrane	-3.88608	-1.30182
GO:0045335	GO Cellular Components	phagocytic vesicle	-3.67186	-1.13036
GO:0045121	GO Cellular Components	membrane raft	-2.62978	-0.217817
GO:0098857	GO Cellular Components	membrane microdomain	-2.62598	-0.217817
GO:0030139	GO Cellular Components	endocytic vesicle	-2.5418	-0.143508
GO:0008201	GO Molecular Functions	heparin binding	-6.61194	-3.62599
GO:0004252	GO Molecular Functions	serine-type endopeptidase activity	-6.58642	-3.61895
GO:0008236	GO Molecular Functions	serine-type peptidase activity	-6.34697	-3.39722
GO:0017171	GO Molecular Functions	serine hydrolase activity	-6.30221	-3.38589
GO:0005539	GO Molecular Functions	glycosaminoglycan binding	-5.9192	-3.06288
GO:1901681	GO Molecular Functions	sulfur compound binding	-5.65209	-2.82292
GO:0004175	GO Molecular Functions	endopeptidase activity	-4.62797	-1.92374
GO:0019887	GO Molecular Functions	protein kinase regulator activity	-4.37813	-1.72942
GO:0019207	GO Molecular Functions	kinase regulator activity	-4.19686	-1.58157
GO:0008233	GO Molecular Functions	peptidase activity	-3.89943	-1.30762
GO:0002020	GO Molecular Functions	protease binding	-3.69938	-1.14409
GO:0050839	GO Molecular Functions	cell adhesion molecule binding	-2.98936	-0.539308
